# Supplementary material for: Survival of Probiotic Bacterial Cells in the Upper Gastrointestinal Tract and the Effect of the Surviving Population on the Colonic Microbial Community Activity and Composition
Source: Nutrients. 2024 Aug 21;16(16):2791. doi: 10.3390/nu16162791 (PMC11357584; doi:10.3390/nu16162791)
Supplement: Supplementary file 1 [file nutrients-16-02791-s001.zip]

Archive with 1 entries (1 files):
- nutrients-3124881-supplementary.pdf
